# Supplementary material for: Genetic Diversity, Population Structure and Mating Type Distribution of Setosphaeria turcica on Corn in Midwestern China
Source: J Fungi (Basel). 2022 Nov 4;8(11):1165. doi: 10.3390/jof8111165 (PMC9694368; doi:10.3390/jof8111165)
Supplement: Supplementary file 1 [file jof-08-01165-s001.zip]

Archive with 1 entries (1 files):
- jof-1946790-supplementary.pdf
